# Supplementary material for: A new species of Pectinaria (Annelida, Pectinariidae), with a key to pectinariids from the South China Sea
Source: Zookeys. 2017 Jul 10;(683):139–50. doi: 10.3897/zookeys.683.12272 (PMC5523357; doi:10.3897/zookeys.683.12272)
Supplement: XML Treatment for Pectinariidae [file zookeys.683.12272-treatment1.xml]

<!DOCTYPE tp:taxon-treatment
  PUBLIC "-//TaxonX//DTD Taxonomic Treatment Publishing DTD v0 20100105//EN" "tax-treatment-NSO.dtd">
<tp:taxon-treatment xmlns:tp="http://www.plazi.org/taxpub"><tp:treatment-meta><kwd-group><label>Taxon classification</label><kwd><named-content xmlns:xlink="http://www.w3.org/1999/xlink" content-type="kingdom">Animalia</named-content></kwd><kwd><named-content xmlns:xlink="http://www.w3.org/1999/xlink" content-type="order">Annelida</named-content></kwd><kwd><named-content xmlns:xlink="http://www.w3.org/1999/xlink" content-type="family">Pectinariidae</named-content></kwd></kwd-group><mixed-citation publication-type="journal"><person-group><name><surname>Zhang</surname><given-names>Jinghuai</given-names></name><name><surname>Qiu</surname><given-names>Jian-Wen</given-names></name></person-group><article-title>A new species of <italic><tp:taxon-name><tp:taxon-name-part taxon-name-part-type="genus" reg="Pectinaria">Pectinaria</tp:taxon-name-part></tp:taxon-name></italic> (<tp:taxon-name><tp:taxon-name-part taxon-name-part-type="phylum">Annelida</tp:taxon-name-part></tp:taxon-name>, <tp:taxon-name><tp:taxon-name-part taxon-name-part-type="family">Pectinariidae</tp:taxon-name-part></tp:taxon-name>), with a key to pectinariids from the South China Sea</article-title><source>Zookeys</source><day>10</day><month>7</month><year>2017</year><volume>2017</volume><issue>683</issue><fpage>139</fpage><lpage>150</lpage><pub-id pub-id-type="doi">10.3897/zookeys.683.12272</pub-id></mixed-citation></tp:treatment-meta><tp:nomenclature><tp:taxon-name>
            <tp:taxon-name-part taxon-name-part-type="family">Pectinariidae</tp:taxon-name-part>
          </tp:taxon-name><tp:taxon-authority>de Quatrefages, 1866</tp:taxon-authority><tp:nomenclature-citation-list><tp:nomenclature-citation><tp:taxon-name>
                <tp:taxon-name-part taxon-name-part-type="genus" reg="Pectinaria">Pectinaria</tp:taxon-name-part>
              </tp:taxon-name><comment>Savigny in <xref ref-type="bibr" rid="B14">Lamarck 1818</xref>: 348</comment></tp:nomenclature-citation></tp:nomenclature-citation-list></tp:nomenclature><tp:treatment-sec sec-type="type species" id="SECID0EAGAC"><title>Type species.</title><p>
            <italic><tp:taxon-name><tp:taxon-name-part taxon-name-part-type="genus" reg="Nereis">Nereis</tp:taxon-name-part> <tp:taxon-name-part taxon-name-part-type="species" reg="cylindraria">cylindraria</tp:taxon-name-part> <tp:taxon-name-part taxon-name-part-type="subspecies" reg="belgica">belgica</tp:taxon-name-part></tp:taxon-name></italic> Pallas, 1766, designated by <xref ref-type="bibr" rid="B9">Hartman (1959)</xref></p><!--PageBreak--></tp:treatment-sec><ref-list><ref id="B14"><mixed-citation xmlns:xlink="http://www.w3.org/1999/xlink" xlink:type="simple">
          <person-group><name name-style="western"><surname>Lamarck</surname><given-names>JB</given-names></name></person-group> (<year>1818</year>) <article-title>Histoire naturelle des animaux sans vertèbres, présentant les caractères généraux et particuliers de ces animaux, leur distribution, leurs classes, leurs familles, leurs genres, et la citation des principales espèces qui s’y rapportent; précédée d’une introduction offrant la détermination des caractères essentiels de l’animal, sa distinction du végétal et des autres corps naturels, enfin, l’exposition des principes fondamentaux de la zoologie</article-title>. <source>Deterville</source> <volume>Vol. 5</volume>. <publisher-loc>Paris</publisher-loc>, <size units="page">612 pp</size>.</mixed-citation></ref><ref id="B9"><mixed-citation xmlns:xlink="http://www.w3.org/1999/xlink" xlink:type="simple">
          <person-group><name name-style="western"><surname>Hartman</surname><given-names>O</given-names></name></person-group> (<year>1959</year>) <article-title>Catalogue of the polychaetous annelids of the World. Parts I and II.</article-title> <source>Allan Hancock Foundation Publications Occasional Papers</source> <volume>23</volume>: <fpage>1</fpage>–<lpage>628</lpage>.</mixed-citation></ref></ref-list></tp:taxon-treatment>
