# Supplementary material for: A new species of Pectinaria (Annelida, Pectinariidae), with a key to pectinariids from the South China Sea
Source: Zookeys. 2017 Jul 10;(683):139–50. doi: 10.3897/zookeys.683.12272 (PMC5523357; doi:10.3897/zookeys.683.12272)
Supplement: XML Treatment for Pectinaria torquata [file zookeys.683.12272-treatment2.xml]

<!DOCTYPE tp:taxon-treatment
  PUBLIC "-//TaxonX//DTD Taxonomic Treatment Publishing DTD v0 20100105//EN" "tax-treatment-NSO.dtd">
<tp:taxon-treatment xmlns:tp="http://www.plazi.org/taxpub"><tp:treatment-meta><kwd-group><label>Taxon classification</label><kwd><named-content xmlns:xlink="http://www.w3.org/1999/xlink" content-type="kingdom">Animalia</named-content></kwd><kwd><named-content xmlns:xlink="http://www.w3.org/1999/xlink" content-type="order">Annelida</named-content></kwd><kwd><named-content xmlns:xlink="http://www.w3.org/1999/xlink" content-type="family">Pectinariidae</named-content></kwd></kwd-group><mixed-citation publication-type="journal"><person-group><name><surname>Zhang</surname><given-names>Jinghuai</given-names></name><name><surname>Qiu</surname><given-names>Jian-Wen</given-names></name></person-group><article-title>A new species of <italic><tp:taxon-name><tp:taxon-name-part taxon-name-part-type="genus" reg="Pectinaria">Pectinaria</tp:taxon-name-part></tp:taxon-name></italic> (<tp:taxon-name><tp:taxon-name-part taxon-name-part-type="phylum">Annelida</tp:taxon-name-part></tp:taxon-name>, <tp:taxon-name><tp:taxon-name-part taxon-name-part-type="family">Pectinariidae</tp:taxon-name-part></tp:taxon-name>), with a key to pectinariids from the South China Sea</article-title><source>Zookeys</source><day>10</day><month>7</month><year>2017</year><volume>2017</volume><issue>683</issue><fpage>139</fpage><lpage>150</lpage><pub-id pub-id-type="doi">10.3897/zookeys.683.12272</pub-id></mixed-citation></tp:treatment-meta><tp:nomenclature><tp:taxon-name>
            <tp:taxon-name-part taxon-name-part-type="genus" reg="Pectinaria">Pectinaria</tp:taxon-name-part>
            <tp:taxon-name-part taxon-name-part-type="species" reg="torquata">torquata</tp:taxon-name-part>
            <object-id xmlns:xlink="http://www.w3.org/1999/xlink" content-type="zoobank" xlink:type="simple">http://zoobank.org/DAFE1881-63F0-454B-922B-8E32B878B7CB</object-id>
          </tp:taxon-name><tp:taxon-status xmlns:xlink="http://www.w3.org/1999/xlink" xlink:type="simple">sp. n.</tp:taxon-status><xref ref-type="fig" rid="F1">Figs 1</xref><xref ref-type="fig" rid="F2">, 2</xref><xref ref-type="fig" rid="F3">, 3</xref></tp:nomenclature><tp:treatment-sec sec-type="material" id="SECID0ENIAC"><title>Material examined.</title><p>All type specimens are deposited in the Marine Biological Museum (<abbrev xmlns:xlink="http://www.w3.org/1999/xlink" content-type="institution" xlink:title="Institute of Oceanology, Chinese Academy of Sciences, Qingdao" id="ABBRID0ETIAC" xlink:type="simple">MBM</abbrev>), Institute of Oceanology, Chinese Academy of Sciences, Qingdao</p></tp:treatment-sec><tp:treatment-sec sec-type="Holotype" id="SECID0EYIAC"><title>Holotype.</title><p>MBM240082: complete specimen, <named-content xmlns:xlink="http://www.w3.org/1999/xlink" content-type="dwc:verbatimCoordinates" xlink:type="simple"><named-content content-type="geo-json" specific-use="{&#34;type&#34;:&#34;Point&#34;,&#34;coordinates&#34;:[114.716333,22.752833]}" id="NCID0EBJAC" xlink:type="simple">22°45.17'N, 114°42.98'E</named-content></named-content> (Daya Bay, Guangdong Province), 9.0 m water depth, muddy sand, August 2015.</p></tp:treatment-sec><tp:treatment-sec sec-type="Paratypes" id="SECID0EFJAC"><title>Paratypes.</title><p>MBM240083: complete specimen, <named-content xmlns:xlink="http://www.w3.org/1999/xlink" content-type="dwc:verbatimCoordinates" xlink:type="simple"><named-content content-type="geo-json" specific-use="{&#34;type&#34;:&#34;Point&#34;,&#34;coordinates&#34;:[114.553667,22.591667]}" id="NCID0EOJAC" xlink:type="simple">22°35.50'N,114°33.22'E</named-content></named-content> (Daya Bay, Guangdong Province), 11.0 m water depth, muddy sand, June 2015. MBM240084: incomplete specimen with 17 anterior segments, <named-content xmlns:xlink="http://www.w3.org/1999/xlink" content-type="dwc:verbatimCoordinates" xlink:type="simple"><named-content content-type="geo-json" specific-use="{&#34;type&#34;:&#34;Point&#34;,&#34;coordinates&#34;:[108.574333,21.657000]}" id="NCID0EVJAC" xlink:type="simple">21°39.42'N, 108°34.46'E</named-content></named-content> (Beibu Gulf, Guangxi Province), 9.7 m water depth, muddy sand, August 2015.</p></tp:treatment-sec><tp:treatment-sec sec-type="etymology" id="SECID0EZJAC"><title>Etymology.</title><p>The specific epithet <italic><tp:taxon-name><tp:taxon-name-part taxon-name-part-type="species" reg="torquata">torquata</tp:taxon-name-part></tp:taxon-name></italic> is a Latin adjective for collar, which refers to the elevated collar-like dorsal posterior lobe on segment 2, a distinctive feature for this species.</p></tp:treatment-sec><tp:treatment-sec sec-type="diagnosis" id="SECID0EJKAC"><title>Diagnosis.</title><p>Opercular margin smooth. Cephalic veil free from operculum, with 26–38 cirri along the rim. Segments 2 and 20 with a dorsal posterior lobe respectively. Body with 16 chaetigers. Neurochaetal uncini with major teeth arranged in two rows. <tp:taxon-name><tp:taxon-name-part taxon-name-part-type="genus" reg="Scaphe">Scaphe</tp:taxon-name-part></tp:taxon-name> formed by fusion of five posterior segments. Four or five pairs of scaphal hooks.</p></tp:treatment-sec><tp:treatment-sec sec-type="description" id="SECID0E6KAC"><title>Description of holotype.</title><p>Preserved specimen pale cream in color. Body stout with cephalic region enlarged (Figs <xref ref-type="fig" rid="F1">1A</xref>, <xref ref-type="fig" rid="F3">3A–B</xref>). Body length 38.5 mm including scaphe, width 9.0 mm at cephalic region. Tube straight, conical, composed of cemented sand grains and shell fragments (Fig. <xref ref-type="fig" rid="F3">3C</xref>).</p><fig id="F1" position="float" orientation="portrait"><label>Figure 1.</label><caption><p>
                <italic><tp:taxon-name><tp:taxon-name-part taxon-name-part-type="genus" reg="Pectinaria">Pectinaria</tp:taxon-name-part> <tp:taxon-name-part taxon-name-part-type="species" reg="torquata">torquata</tp:taxon-name-part></tp:taxon-name></italic> sp. n. Holotype MBM240082. <bold>A</bold> ventral view of the whole worm <bold>B</bold> lateral view of anterior body <bold>C</bold> lateral view of the posterior including the scaphe <bold>D</bold> dorsal view of the posterior including the scaphe <bold>E</bold> an uncinus <bold>F</bold> scaphal hooks <bold>G</bold> anterior view of a notochaeta <bold>H</bold> posterior view of a notochaeta. Abbreviations: al, anal lobe; an, anus; br, branchia; c3 chaetiger 3; (segment 7) c16, chaetiger 16 (segment 20); cv cephalic veil; op opercular palea; pp peristomial palp; s2 dpl, dorsal posterior lobe on segment 2; s21 segment 21 sc, scaphe; sh, scaphal hooks; tc, tentacular cirrus.</p></caption><graphic xmlns:xlink="http://www.w3.org/1999/xlink" xlink:href="zookeys-683-139-g001.jpg" position="float" orientation="portrait" xlink:type="simple" id="oo_143882.jpg"/></fig><p>
            <italic>Opercular margin</italic> raised with smooth edge (Figs <xref ref-type="fig" rid="F1">1A–B</xref>, <xref ref-type="fig" rid="F2">2A</xref>, <xref ref-type="fig" rid="F3">3A–B</xref>). Cephalic veil free from operculum on dorsal side, with 26 cirri distributed along the rim (Figs <xref ref-type="fig" rid="F1">1A–B</xref>, <xref ref-type="fig" rid="F2">2A–B</xref>). Operculum with two bundles of paleae, each bundle with 12 stout, flattened, golden bristles curved dorsally and tapering to pointed tip (Figs <xref ref-type="fig" rid="F1">1A–B</xref>, <xref ref-type="fig" rid="F2">2A–B</xref>, <xref ref-type="fig" rid="F3">3A–B</xref>).</p><p>
            <italic>Segment</italic> 1 with pair of tentacular cirri arising from antero–ventral edge near outer most paleae. Segment 2 with pair of tentacular cirri arising from both sides; tentacular cirri connected by flattened ridge running across venter (Figs <xref ref-type="fig" rid="F1">1B</xref>, <xref ref-type="fig" rid="F2">2A–C</xref>), and dorsal posterior lobe running across both sides and dorsum (Figs <xref ref-type="fig" rid="F1">1B</xref>, <xref ref-type="fig" rid="F2">2A</xref>, <xref ref-type="fig" rid="F3">3A</xref>, <xref ref-type="fig" rid="F3">3G</xref>). Segments 3 with pair of comb-like lateral branchiae, and a median ventral lobe (Figs <xref ref-type="fig" rid="F1">1A</xref>–<xref ref-type="fig" rid="F2">2</xref>, <xref ref-type="fig" rid="F2">2B</xref>, <xref ref-type="fig" rid="F3">3B</xref>). Segments 4 with pair of comb-like lateral branchiae which are smaller than the branchiae on segment 3, a small medial ventral lobe and two large ventral lateral lobes. Segment 5 with a small medial lobe and two large lateral lobes. Segment 6–9 also with pair of ventral lateral lobes but the size gradually decreased posteriorly. Segment 10 and posterior segments without ventral lateral lobes (Figs <xref ref-type="fig" rid="F1">1A</xref>, <xref ref-type="fig" rid="F2">2A, B</xref>). Segment 20 with dorsal posterior lobe.</p><fig id="F2" position="float" orientation="portrait"><label>Figure 2.</label><caption><p>
                <italic><tp:taxon-name><tp:taxon-name-part taxon-name-part-type="genus" reg="Pectinaria">Pectinaria</tp:taxon-name-part> <tp:taxon-name-part taxon-name-part-type="species" reg="torquata">torquata</tp:taxon-name-part></tp:taxon-name></italic> sp. n. paratype MBM240084. <bold>A</bold> lateral view of anterior body <bold>B</bold> ventral view of anterior body <bold>C</bold> tentacular cirri II <bold>D–F</bold> close-up of notochaetae from chaetiger <bold>3 G</bold>, a notochaeta from chaetiger 5 <bold>H–J</bold> close-up of notochaeta from chaetiger 12 <bold>K</bold> uncini from chaetiger 12 Abbreviations: br, branchia; c4, chaetiger 4 (segment 8); cv, cephalic veil; op, opercular palea; pp, peristomial palp; s2 dpl, dorsal posterior lobe on segment 2; s2 vl, ventral lobe on segment 2; tc, tentacular cirrus.</p></caption><graphic xmlns:xlink="http://www.w3.org/1999/xlink" xlink:href="zookeys-683-139-g002.jpg" position="float" orientation="portrait" xlink:type="simple" id="oo_143883.jpg"/></fig><p>
            <italic>Chaetigers</italic> 1–3 (segments 5–7) uniramous with pair of wedge-shaped notopodia only (Fig. <xref ref-type="fig" rid="F1">1A–B</xref>). Chaetigers 4–16 (segments 8–20) biramous with pair of wedge-shaped notopodia and pair of ear-shaped neuropodia (Fig. <xref ref-type="fig" rid="F1">1A–D</xref>). Segment 21 with a dorsal posterior lobe and pair of lateral lobes, but without chaetae (Figs <xref ref-type="fig" rid="F1">1C–D</xref>, <xref ref-type="fig" rid="F3">3H–I</xref>).</p><p>
            <italic>Notopodia</italic> with two kinds of capillaries forming bundle: both with finely hirsute surface on anteromedian margin and smooth surface on posterior margin; one kind with serrations along anterior portion of tip; the other kind smooth, tapering to very acute tip (Figs <xref ref-type="fig" rid="F1">1G–H</xref>, <xref ref-type="fig" rid="F2">2D–J</xref>). Neuropodia with uncini arranged in row along the ridge, each uncinus with major teeth arranged in two rows, 7–8 teeth per row (Figs <xref ref-type="fig" rid="F1">1E</xref>, <xref ref-type="fig" rid="F2">2K</xref>).</p><p>
            <italic>Scaphe</italic> distinctly separated from segment 21 (Figs <xref ref-type="fig" rid="F1">1A</xref>, <xref ref-type="fig" rid="F3">3A–B</xref>), formed by fusion of five posterior segments. Scaphe longer than broad, arched ventrally and flattened dorsally with crenulated lateral margin (Figs <xref ref-type="fig" rid="F1">1B–C</xref>, <xref ref-type="fig" rid="F3">3D, H–I</xref>). Anal flap tongue-shaped with tip extending beyond posterior scaphal edge; anal flap margin crenulated (Figs <xref ref-type="fig" rid="F1">1D</xref>, <xref ref-type="fig" rid="F3">3D–E</xref>). Scaphal hooks short, barely visible, with a curved blunt tip; five on right and four on left; present in the dorsolateral region of scaphe, approximately half way between the junction with segment 21 and the posterior edge (Figs <xref ref-type="fig" rid="F1">1F, C–D</xref>, <xref ref-type="fig" rid="F3">3F, I</xref>).</p><fig id="F3" position="float" orientation="portrait"><label>Figure 3.</label><caption><p>
                <italic><tp:taxon-name><tp:taxon-name-part taxon-name-part-type="genus" reg="Pectinaria">Pectinaria</tp:taxon-name-part> <tp:taxon-name-part taxon-name-part-type="species" reg="torquata">torquata</tp:taxon-name-part></tp:taxon-name></italic> sp. n., holotype MBM240082. <bold>A</bold> dorsal view of whole specimen <bold>B</bold> ventral view of whole specimen <bold>C</bold> tube <bold>D</bold> dorsal view of posterior end <bold>E</bold> anal flap <bold>F</bold> scaphal hooks <bold>G</bold> lateral view of anterior end <bold>H</bold> ventral view of posterior end. Paratype MBM240083 <bold>I</bold> lateral view of posterior end. Abbreviations: al, anal lobe; br, branchia; c4, chaetiger 4 (segment 8); c16, chaetiger 16 (segment 20); cv, cephalic veil; op, opercular palea; pp, peristomial palp; s2 dpl, dorsal posterior lobe on segment 2; s20 dpl, dorsal posterior lobe on segment 20; s21, segment 21; sc, scaphe; sh, scaphal hooks; tc, tentacular cirrus.</p></caption><graphic xmlns:xlink="http://www.w3.org/1999/xlink" xlink:href="zookeys-683-139-g003.jpg" position="float" orientation="portrait" xlink:type="simple" id="oo_143884.jpg"/></fig></tp:treatment-sec><tp:treatment-sec sec-type="variation" id="SECID0EDIAE"><title>Variation.</title><p>Comparison among the types shows that the body width in the cephalic region varies from 8 to 10 mm. The number of paleae varies from 11 to 12 pairs. The number of cirri on the cephalic veil margin varies from 26 to 32. The number of scaphal hooks varies from 4 to 5 pairs. Since there are only two complete and one incomplete specimens of similar sizes, intraspecific variation amongst these morphological characters may have been underestimated.</p></tp:treatment-sec><tp:treatment-sec sec-type="type locality" id="SECID0EWIAE"><title>Type locality and distribution.</title><p>Currently only known from Daya Bay (Guangdong Province) and Beibu Gulf (Guangxi Province) in the northern South China Sea.</p></tp:treatment-sec><tp:treatment-sec sec-type="remarks" id="SECID0E2IAE"><title>Remarks.</title><p>
            <italic><tp:taxon-name><tp:taxon-name-part taxon-name-part-type="genus" reg="Pectinaria">Pectinaria</tp:taxon-name-part> <tp:taxon-name-part taxon-name-part-type="species" reg="torquata">torquata</tp:taxon-name-part></tp:taxon-name></italic> sp. n. can be distinguished from the other 25 described species of <italic><tp:taxon-name><tp:taxon-name-part taxon-name-part-type="genus" reg="Pectinaria">Pectinaria</tp:taxon-name-part></tp:taxon-name></italic> by several features (Table <xref ref-type="table" rid="T1">1</xref>). First, it has a dorsal posterior lobe on segment 2, which is unique among the described species of <italic><tp:taxon-name><tp:taxon-name-part taxon-name-part-type="genus" reg="Pectinaria">Pectinaria</tp:taxon-name-part></tp:taxon-name></italic> species. This structure is prominent in the type specimens, and does not change by preservation. Second, <italic><tp:taxon-name><tp:taxon-name-part taxon-name-part-type="genus" reg="Pectinaria">P.</tp:taxon-name-part> <tp:taxon-name-part taxon-name-part-type="species" reg="torquata">torquata</tp:taxon-name-part></tp:taxon-name></italic> sp. n. has a dorsal posterior lobe on both segment 20 and 21, a feature that has not been reported from any other recognized species in this genus (<xref ref-type="bibr" rid="B8">Hartman 1941</xref>, <xref ref-type="bibr" rid="B16">Long 1973</xref>, <xref ref-type="bibr" rid="B12">Hutchings and Peart 2002</xref>, <xref ref-type="bibr" rid="B20">Nishi et al. 2014</xref>, <xref ref-type="bibr" rid="B35">Wong and Hutchings 2015</xref>). Third, <italic><tp:taxon-name><tp:taxon-name-part taxon-name-part-type="genus" reg="Pectinaria">P.</tp:taxon-name-part> <tp:taxon-name-part taxon-name-part-type="species" reg="torquata">torquata</tp:taxon-name-part></tp:taxon-name></italic> sp. n. has only 4–5 pairs of small blunt scaphal hooks, which is fewer than those in most described species. Fourth, the anal flap lacks a middorsal anal cirrus with a crenulated margin. There are eight species in which the dorsal posterior lobe on segment 2 is not recorded (Table <xref ref-type="table" rid="T1">1</xref>). Except for <italic><tp:taxon-name><tp:taxon-name-part taxon-name-part-type="genus" reg="Pectinaria">Pectinaria</tp:taxon-name-part> <tp:taxon-name-part taxon-name-part-type="species" reg="dimai">dimai</tp:taxon-name-part></tp:taxon-name></italic> Zachs, 1933 and <italic><tp:taxon-name><tp:taxon-name-part taxon-name-part-type="genus" reg="Pectinaria">Pectinaria</tp:taxon-name-part> <tp:taxon-name-part taxon-name-part-type="species" reg="panava">panava</tp:taxon-name-part></tp:taxon-name></italic> Willey, 1905 for which the middosal anal cirrus is not described, the other five species have a middorsal anal cirrus; <italic><tp:taxon-name><tp:taxon-name-part taxon-name-part-type="genus" reg="Pectinaria">P.</tp:taxon-name-part> <tp:taxon-name-part taxon-name-part-type="species" reg="torquata">torquata</tp:taxon-name-part></tp:taxon-name></italic> sp. n. lacks a middorsal anal cirrus (Table <xref ref-type="table" rid="T1">1</xref>). Furthermore, it differs from <italic><tp:taxon-name><tp:taxon-name-part taxon-name-part-type="genus" reg="Pectinaria">P.</tp:taxon-name-part> <tp:taxon-name-part taxon-name-part-type="species" reg="dimai">dimai</tp:taxon-name-part></tp:taxon-name></italic> which has 3–4 rows of major teeth on each uncinus, and 6–7 teeth per row; <italic><tp:taxon-name><tp:taxon-name-part taxon-name-part-type="genus" reg="Pectinaria">P.</tp:taxon-name-part> <tp:taxon-name-part taxon-name-part-type="species" reg="torquata">torquata</tp:taxon-name-part></tp:taxon-name></italic> sp. n. has 2 rows of major teeth, and 7–8 teeth per row. <italic><tp:taxon-name><tp:taxon-name-part taxon-name-part-type="genus" reg="Pectinaria">Pectinaria</tp:taxon-name-part> <tp:taxon-name-part taxon-name-part-type="species" reg="panava">panava</tp:taxon-name-part></tp:taxon-name></italic> has more scaphal hooks than <italic><tp:taxon-name><tp:taxon-name-part taxon-name-part-type="genus" reg="Pectinaria">P.</tp:taxon-name-part> <tp:taxon-name-part taxon-name-part-type="species" reg="torquata">torquata</tp:taxon-name-part></tp:taxon-name></italic> sp. n.</p><p>A key to eleven species of <tp:taxon-name><tp:taxon-name-part taxon-name-part-type="family">Pectinariidae</tp:taxon-name-part></tp:taxon-name>, including <italic><tp:taxon-name><tp:taxon-name-part taxon-name-part-type="genus" reg="Pectinaria">P.</tp:taxon-name-part> <tp:taxon-name-part taxon-name-part-type="species" reg="torquata">torquata</tp:taxon-name-part></tp:taxon-name></italic> sp. n., that have been recorded from the South China Sea in the literature is provided below (<xref ref-type="bibr" rid="B36">Wu and Chen 1985</xref>, <xref ref-type="bibr" rid="B37">Yang and Sun 1988</xref>, <xref ref-type="bibr" rid="B21">Paxton and Chou 2000</xref>, <xref ref-type="bibr" rid="B29">Sun and Qiu 2012</xref>, <xref ref-type="bibr" rid="B25">Salazar-Vallejo et al. 2014</xref>, <xref ref-type="bibr" rid="B38">Zhang et al. 2015</xref>, <xref ref-type="bibr" rid="B6">Glasby et al. 2016</xref>). The genera <italic><tp:taxon-name><tp:taxon-name-part taxon-name-part-type="genus" reg="Petta">Petta</tp:taxon-name-part></tp:taxon-name></italic> and <italic><tp:taxon-name><tp:taxon-name-part taxon-name-part-type="genus" reg="Cistenides">Cistenides</tp:taxon-name-part></tp:taxon-name></italic> have not been recorded in the South China Sea.</p><table-wrap id="T1" position="float" orientation="portrait"><label>Table 1.</label><caption><p>Major diagnostic characters of <italic><tp:taxon-name><tp:taxon-name-part taxon-name-part-type="genus" reg="Pectinaria">Pectinaria</tp:taxon-name-part></tp:taxon-name></italic>.</p></caption><table id="TID0ERMAC" rules="all"><tbody><tr><th rowspan="2" colspan="1">Species</th><th rowspan="2" colspan="1">Number of cirri on cephalic veil</th><th rowspan="2" colspan="1">Number of pairs of paleae</th><th rowspan="2" colspan="1">Posterodorsal lobe in segment 2</th><th rowspan="2" colspan="1">Rows of major teeth per uncinus</th><th rowspan="2" colspan="1">Middosal anal cirrus of anal flap</th><th rowspan="1" colspan="2">Scaphal hooks</th><th rowspan="2" colspan="1">Distribution</th><th rowspan="2" colspan="1">Literatures cited</th></tr><tr><th rowspan="1" colspan="1">Type</th><th rowspan="1" colspan="1">Number of pairs</th></tr><tr><td rowspan="1" colspan="1">
                    <italic><tp:taxon-name><tp:taxon-name-part taxon-name-part-type="genus" reg="Pectinaria">Pectinaria</tp:taxon-name-part> <tp:taxon-name-part taxon-name-part-type="species" reg="aegyptia">aegyptia</tp:taxon-name-part></tp:taxon-name></italic> (Savigny, 1818)</td><td rowspan="1" colspan="1">60–65</td><td rowspan="1" colspan="1">15–17</td><td rowspan="1" colspan="1">n.r.</td><td rowspan="1" colspan="1">2</td><td rowspan="1" colspan="1">present</td><td rowspan="1" colspan="1">pointed, strongly curved</td><td rowspan="1" colspan="1">4–5,</td><td rowspan="1" colspan="1">Red Sea, Japan</td><td rowspan="1" colspan="1">
                    <xref ref-type="bibr" rid="B12">Hutchings and Peart 2002</xref>,<break/> <xref ref-type="bibr" rid="B20">Nishi et al. 2014</xref></td></tr><tr><td rowspan="1" colspan="1">
                    <italic><tp:taxon-name><tp:taxon-name-part taxon-name-part-type="genus" reg="Pectinaria">P.</tp:taxon-name-part> <tp:taxon-name-part taxon-name-part-type="species" reg="antipoda">antipoda</tp:taxon-name-part></tp:taxon-name></italic> Schmarda, 1861</td><td rowspan="1" colspan="1">17–29</td><td rowspan="1" colspan="1">5–13</td><td rowspan="1" colspan="1">absent</td><td rowspan="1" colspan="1">2–4</td><td rowspan="1" colspan="1">present</td><td rowspan="1" colspan="1">blunt, curved or spiral</td><td rowspan="1" colspan="1">6–8</td><td rowspan="1" colspan="1">Australia</td><td rowspan="1" colspan="1">
                    <xref ref-type="bibr" rid="B12">Hutchings and Peart 2002</xref>,<break/> Hutchings 2015</td></tr><tr><td rowspan="1" colspan="1">
                    <italic><tp:taxon-name><tp:taxon-name-part taxon-name-part-type="genus" reg="Pectinaria">P.</tp:taxon-name-part> <tp:taxon-name-part taxon-name-part-type="species" reg="belgica">belgica</tp:taxon-name-part></tp:taxon-name></italic> (Pallas, 1766)</td><td rowspan="1" colspan="1">17–28</td><td rowspan="1" colspan="1">8–15</td><td rowspan="1" colspan="1">absent</td><td rowspan="1" colspan="1">2–4</td><td rowspan="1" colspan="1">present</td><td rowspan="1" colspan="1">pointed</td><td rowspan="1" colspan="1">6–12</td><td rowspan="1" colspan="1">Sweden, Japan</td><td rowspan="1" colspan="1">
                    <xref ref-type="bibr" rid="B12">Hutchings and Peart 2002</xref>,<break/> <xref ref-type="bibr" rid="B20">Nishi et al. 2014</xref></td></tr><tr><td rowspan="1" colspan="1">
                    <italic><tp:taxon-name><tp:taxon-name-part taxon-name-part-type="genus" reg="Pectinaria">P.</tp:taxon-name-part> <tp:taxon-name-part taxon-name-part-type="species" reg="brevispinis">brevispinis</tp:taxon-name-part></tp:taxon-name></italic> Grube, 1878</td><td rowspan="1" colspan="1">22–30</td><td rowspan="1" colspan="1">10–13</td><td rowspan="1" colspan="1">absent</td><td rowspan="1" colspan="1">2</td><td rowspan="1" colspan="1">absent</td><td rowspan="1" colspan="1">blunt</td><td rowspan="1" colspan="1">8–14</td><td rowspan="1" colspan="1">Philippines, Indonesia</td><td rowspan="1" colspan="1">
                    <xref ref-type="bibr" rid="B19">Nilsson1928</xref>, <xref ref-type="bibr" rid="B8">Hartman 1941</xref></td></tr><tr><td rowspan="1" colspan="1">
                    <italic><tp:taxon-name><tp:taxon-name-part taxon-name-part-type="genus" reg="Pectinaria">P.</tp:taxon-name-part> <tp:taxon-name-part taxon-name-part-type="species" reg="californiensis">californiensis</tp:taxon-name-part></tp:taxon-name></italic> Hartman, 1941</td><td rowspan="1" colspan="1">18–30</td><td rowspan="1" colspan="1">13–14</td><td rowspan="1" colspan="1">n.r.</td><td rowspan="1" colspan="1">2</td><td rowspan="1" colspan="1">present</td><td rowspan="1" colspan="1">pointed, slight curved</td><td rowspan="1" colspan="1">13</td><td rowspan="1" colspan="1">Southern California</td><td rowspan="1" colspan="1">
                    <xref ref-type="bibr" rid="B8">Hartman 1941</xref>
                  </td></tr><tr><td rowspan="1" colspan="1">
                    <italic><tp:taxon-name><tp:taxon-name-part taxon-name-part-type="genus" reg="Pectinaria">P.</tp:taxon-name-part> <tp:taxon-name-part taxon-name-part-type="species" reg="californiensis">c.</tp:taxon-name-part> <tp:taxon-name-part taxon-name-part-type="subspecies" reg="newportensis">newportensis</tp:taxon-name-part></tp:taxon-name></italic> Hartman, 1941</td><td rowspan="1" colspan="1">19</td><td rowspan="1" colspan="1">12–14</td><td rowspan="1" colspan="1">n.r.</td><td rowspan="1" colspan="1">2</td><td rowspan="1" colspan="1">present</td><td rowspan="1" colspan="1">pointed, curved</td><td rowspan="1" colspan="1">12–13</td><td rowspan="1" colspan="1">California</td><td rowspan="1" colspan="1">
                    <xref ref-type="bibr" rid="B8">Hartman 1941</xref>
                  </td></tr><tr><td rowspan="1" colspan="1">
                    <italic><tp:taxon-name><tp:taxon-name-part taxon-name-part-type="genus" reg="Pectinaria">P.</tp:taxon-name-part> <tp:taxon-name-part taxon-name-part-type="species" reg="carnosus">carnosus</tp:taxon-name-part></tp:taxon-name></italic> Wong &amp; Hutchings, 2015</td><td rowspan="1" colspan="1">16</td><td rowspan="1" colspan="1">9</td><td rowspan="1" colspan="1">absent</td><td rowspan="1" colspan="1">2</td><td rowspan="1" colspan="1">absent</td><td rowspan="1" colspan="1">blunt, slight curved</td><td rowspan="1" colspan="1">6</td><td rowspan="1" colspan="1">Lizard Island</td><td rowspan="1" colspan="1">
                    <xref ref-type="bibr" rid="B35">Wong and Hutchings 2015</xref>
                  </td></tr><tr><td rowspan="1" colspan="1">
                    <italic><tp:taxon-name><tp:taxon-name-part taxon-name-part-type="genus" reg="Pectinaria">P.</tp:taxon-name-part> <tp:taxon-name-part taxon-name-part-type="species" reg="clava">clava</tp:taxon-name-part></tp:taxon-name></italic> Grube, 1878</td><td rowspan="1" colspan="1">10–12</td><td rowspan="1" colspan="1">11</td><td rowspan="1" colspan="1">absent</td><td rowspan="1" colspan="1">3</td><td rowspan="1" colspan="1">n.r.</td><td rowspan="1" colspan="1">pointed</td><td rowspan="1" colspan="1">6</td><td rowspan="1" colspan="1">Lapinig Canal,<break/> Philippines</td><td rowspan="1" colspan="1">
                    <xref ref-type="bibr" rid="B12">Hutchings and Peart 2002</xref>,<break/> <xref ref-type="bibr" rid="B19">Nilsson 1928</xref></td></tr><tr><td rowspan="1" colspan="1">
                    <italic><tp:taxon-name><tp:taxon-name-part taxon-name-part-type="genus" reg="Pectinaria">P.</tp:taxon-name-part> <tp:taxon-name-part taxon-name-part-type="species" reg="chilensis">chilensis</tp:taxon-name-part></tp:taxon-name></italic> (Nilsson, 1928)</td><td rowspan="1" colspan="1">30–60</td><td rowspan="1" colspan="1">8–10</td><td rowspan="1" colspan="1">n.r.</td><td rowspan="1" colspan="1">2</td><td rowspan="1" colspan="1">present</td><td rowspan="1" colspan="1">slight curved</td><td rowspan="1" colspan="1">13–15</td><td rowspan="1" colspan="1">Coronel, Chile</td><td rowspan="1" colspan="1">
                    <xref ref-type="bibr" rid="B8">Hartman 1941</xref>, <xref ref-type="bibr" rid="B18">Moreno et al. 2004</xref></td></tr><tr><td rowspan="1" colspan="1">
                    <italic><tp:taxon-name><tp:taxon-name-part taxon-name-part-type="genus" reg="Pectinaria">P.</tp:taxon-name-part> <tp:taxon-name-part taxon-name-part-type="species" reg="torquata">torquata</tp:taxon-name-part></tp:taxon-name></italic> sp. n.</td><td rowspan="1" colspan="1">26–32</td><td rowspan="1" colspan="1">11–12</td><td rowspan="1" colspan="1">present</td><td rowspan="1" colspan="1">2</td><td rowspan="1" colspan="1">absent</td><td rowspan="1" colspan="1">blunt, curved</td><td rowspan="1" colspan="1">4–5</td><td rowspan="1" colspan="1">South China Sea</td><td rowspan="1" colspan="1">This study</td></tr><tr><td rowspan="1" colspan="1">
                    <italic><tp:taxon-name><tp:taxon-name-part taxon-name-part-type="genus" reg="Pectinaria">P.</tp:taxon-name-part> <tp:taxon-name-part taxon-name-part-type="species" reg="conchilega">conchilega</tp:taxon-name-part></tp:taxon-name></italic> Grube, 1878</td><td rowspan="1" colspan="1">12</td><td rowspan="1" colspan="1">11</td><td rowspan="1" colspan="1">absent</td><td rowspan="1" colspan="1">3–4</td><td rowspan="1" colspan="1">absent</td><td rowspan="1" colspan="1">pointed, curved</td><td rowspan="1" colspan="1">4</td><td rowspan="1" colspan="1">Bohol, Philippines</td><td rowspan="1" colspan="1">
                    <xref ref-type="bibr" rid="B19">Nilsson1928</xref>
                  </td></tr><tr><td rowspan="1" colspan="1">
                    <italic><tp:taxon-name><tp:taxon-name-part taxon-name-part-type="genus" reg="Pectinaria">P.</tp:taxon-name-part> <tp:taxon-name-part taxon-name-part-type="species" reg="dimai">dimai</tp:taxon-name-part></tp:taxon-name></italic> Zachs, 1933</td><td rowspan="1" colspan="1">n.r.</td><td rowspan="1" colspan="1">n.r.</td><td rowspan="1" colspan="1">n.r.</td><td rowspan="1" colspan="1">3–4</td><td rowspan="1" colspan="1">n.r.</td><td rowspan="1" colspan="1">n.r.</td><td rowspan="1" colspan="1">n.r.</td><td rowspan="1" colspan="1">North Japan Sea</td><td rowspan="1" colspan="1">
                    <xref ref-type="bibr" rid="B39">Zachs1933</xref>,<break/> <xref ref-type="bibr" rid="B12">Hutchings and Peart 2002</xref></td></tr><tr><td rowspan="1" colspan="1">
                    <italic><tp:taxon-name><tp:taxon-name-part taxon-name-part-type="genus" reg="Pectinaria">P.</tp:taxon-name-part> <tp:taxon-name-part taxon-name-part-type="species" reg="dodeka">dodeka</tp:taxon-name-part></tp:taxon-name></italic> Hutchings &amp; Peart, 2002</td><td rowspan="1" colspan="1">16–28</td><td rowspan="1" colspan="1">11–13</td><td rowspan="1" colspan="1">absent</td><td rowspan="1" colspan="1">2–4</td><td rowspan="1" colspan="1">present</td><td rowspan="1" colspan="1">pointed, stongly curved</td><td rowspan="1" colspan="1">6–10</td><td rowspan="1" colspan="1">Queensland, Australia</td><td rowspan="1" colspan="1">
                    <xref ref-type="bibr" rid="B12">Hutchings and Peart 2002</xref>
                  </td></tr><tr><td rowspan="1" colspan="1">
                    <italic><tp:taxon-name><tp:taxon-name-part taxon-name-part-type="genus" reg="Pectinaria">P.</tp:taxon-name-part> <tp:taxon-name-part taxon-name-part-type="species" reg="gouldii">gouldii</tp:taxon-name-part></tp:taxon-name></italic> (Verrill, 1874)</td><td rowspan="1" colspan="1">12–38</td><td rowspan="1" colspan="1">9–15</td><td rowspan="1" colspan="1">n.r.</td><td rowspan="1" colspan="1">2–4</td><td rowspan="1" colspan="1">present</td><td rowspan="1" colspan="1">Lanciform, pointed, strait or slight curved</td><td rowspan="1" colspan="1">8–22</td><td rowspan="1" colspan="1">Long Island Sound</td><td rowspan="1" colspan="1">
                    <xref ref-type="bibr" rid="B8">Hartman 1941</xref>, <xref ref-type="bibr" rid="B16">Long 1973</xref></td></tr><tr><td rowspan="1" colspan="1">
                    <italic><tp:taxon-name><tp:taxon-name-part taxon-name-part-type="genus" reg="Pectinaria">P.</tp:taxon-name-part> <tp:taxon-name-part taxon-name-part-type="species" reg="hartmanae">hartmanae</tp:taxon-name-part></tp:taxon-name></italic> Reish, 1968</td><td rowspan="1" colspan="1">30</td><td rowspan="1" colspan="1">8–10</td><td rowspan="1" colspan="1">n.r.</td><td rowspan="1" colspan="1">2</td><td rowspan="1" colspan="1">present</td><td rowspan="1" colspan="1">blunt</td><td rowspan="1" colspan="1">8–10</td><td rowspan="1" colspan="1">California, USA</td><td rowspan="1" colspan="1">
                    <xref ref-type="bibr" rid="B24">Reish 1968</xref>
                  </td></tr><tr><td rowspan="1" colspan="1">
                    <italic><tp:taxon-name><tp:taxon-name-part taxon-name-part-type="genus" reg="Pectinaria">P.</tp:taxon-name-part> <tp:taxon-name-part taxon-name-part-type="species" reg="hiuchiensis">hiuchiensis</tp:taxon-name-part></tp:taxon-name></italic> Kitamori, 1965</td><td rowspan="1" colspan="1">32–35</td><td rowspan="1" colspan="1">9–10</td><td rowspan="1" colspan="1">absent</td><td rowspan="1" colspan="1">2</td><td rowspan="1" colspan="1">absent</td><td rowspan="1" colspan="1">pointed, slight curved</td><td rowspan="1" colspan="1">8–9</td><td rowspan="1" colspan="1">Kyushu, Japan</td><td rowspan="1" colspan="1">
                    <xref ref-type="bibr" rid="B20">Nishi et al. 2014</xref>
                  </td></tr><tr><td rowspan="1" colspan="1">
                    <italic><tp:taxon-name><tp:taxon-name-part taxon-name-part-type="genus" reg="Pectinaria">P.</tp:taxon-name-part> <tp:taxon-name-part taxon-name-part-type="species" reg="kanabinos">kanabinos</tp:taxon-name-part></tp:taxon-name></italic> Hutchings &amp; Peart, 2002</td><td rowspan="1" colspan="1">10–16</td><td rowspan="1" colspan="1">12–14</td><td rowspan="1" colspan="1">absent</td><td rowspan="1" colspan="1">2–4</td><td rowspan="1" colspan="1">present</td><td rowspan="1" colspan="1">pointed, stongly curved</td><td rowspan="1" colspan="1">4–6</td><td rowspan="1" colspan="1">Queensland, Australia</td><td rowspan="1" colspan="1">
                    <xref ref-type="bibr" rid="B12">Hutchings and Peart 2002</xref>
                  </td></tr><tr><td rowspan="1" colspan="1">
                    <italic><tp:taxon-name><tp:taxon-name-part taxon-name-part-type="genus" reg="Pectinaria">P.</tp:taxon-name-part> <tp:taxon-name-part taxon-name-part-type="species" reg="longispinis">longispinis</tp:taxon-name-part></tp:taxon-name></italic> Grube, 1878</td><td rowspan="1" colspan="1">17</td><td rowspan="1" colspan="1">13</td><td rowspan="1" colspan="1">absent</td><td rowspan="1" colspan="1">n.r.</td><td rowspan="1" colspan="1">n.r.</td><td rowspan="1" colspan="1">n.r.</td><td rowspan="1" colspan="1">4</td><td rowspan="1" colspan="1">Philippines</td><td rowspan="1" colspan="1">
                    <xref ref-type="bibr" rid="B7">Grube 1878</xref>,<break/> <xref ref-type="bibr" rid="B12">Hutchings and Peart 2002</xref></td></tr><tr><td rowspan="1" colspan="1">
                    <italic><tp:taxon-name><tp:taxon-name-part taxon-name-part-type="genus" reg="Pectinaria">P.</tp:taxon-name-part> <tp:taxon-name-part taxon-name-part-type="species" reg="meredithi">meredithi</tp:taxon-name-part></tp:taxon-name></italic> Long, 1973</td><td rowspan="1" colspan="1">16–21</td><td rowspan="1" colspan="1">8–11</td><td rowspan="1" colspan="1">n.r.</td><td rowspan="1" colspan="1">2–3</td><td rowspan="1" colspan="1">present</td><td rowspan="1" colspan="1">pointed, strait or<break/> slight curved</td><td rowspan="1" colspan="1">7–9</td><td rowspan="1" colspan="1">Bahamas and<break/> Florida Keys</td><td rowspan="1" colspan="1">
                    <xref ref-type="bibr" rid="B16">Long 1973</xref>
                  </td></tr><tr><td rowspan="1" colspan="1">
                    <italic><tp:taxon-name><tp:taxon-name-part taxon-name-part-type="genus" reg="Pectinaria">P.</tp:taxon-name-part> <tp:taxon-name-part taxon-name-part-type="species" reg="nana">nana</tp:taxon-name-part></tp:taxon-name></italic> Wesenberg-Lund, 1949</td><td rowspan="1" colspan="1">8</td><td rowspan="1" colspan="1">11</td><td rowspan="1" colspan="1">absent</td><td rowspan="1" colspan="1">n.r.</td><td rowspan="1" colspan="1">present</td><td rowspan="1" colspan="1">n.r.</td><td rowspan="1" colspan="1">3</td><td rowspan="1" colspan="1">Gulf of Oman Iran</td><td rowspan="1" colspan="1">
                    <xref ref-type="bibr" rid="B32">Wesenberg-Lund 1949</xref>
                  </td></tr><tr><td rowspan="1" colspan="1">
                    <italic><tp:taxon-name><tp:taxon-name-part taxon-name-part-type="genus" reg="Pectinaria">P.</tp:taxon-name-part> <tp:taxon-name-part taxon-name-part-type="species" reg="okudai">okudai</tp:taxon-name-part></tp:taxon-name></italic> (Imajima &amp; Hartman, 1964)</td><td rowspan="1" colspan="1">10–15</td><td rowspan="1" colspan="1">13–16</td><td rowspan="1" colspan="1">absent</td><td rowspan="1" colspan="1">3–4</td><td rowspan="1" colspan="1">present</td><td rowspan="1" colspan="1">pointed, slight curved</td><td rowspan="1" colspan="1">12–13</td><td rowspan="1" colspan="1">Japan</td><td rowspan="1" colspan="1">
                    <xref ref-type="bibr" rid="B20">Nishi et al. 2014</xref>
                  </td></tr><tr><td rowspan="1" colspan="1">
                    <italic><tp:taxon-name><tp:taxon-name-part taxon-name-part-type="genus" reg="Pectinaria">P.</tp:taxon-name-part> <tp:taxon-name-part taxon-name-part-type="species" reg="panava">panava</tp:taxon-name-part></tp:taxon-name></italic> Willey, 1905</td><td rowspan="1" colspan="1">32</td><td rowspan="1" colspan="1">10</td><td rowspan="1" colspan="1">n.r.</td><td rowspan="1" colspan="1">n.r.</td><td rowspan="1" colspan="1">n.r.</td><td rowspan="1" colspan="1">n.r.</td><td rowspan="1" colspan="1">7</td><td rowspan="1" colspan="1">Sri Lanka</td><td rowspan="1" colspan="1">
                    <xref ref-type="bibr" rid="B12">Hutchings and Peart 2002</xref>
                  </td></tr><tr><td rowspan="1" colspan="1">
                    <italic><tp:taxon-name><tp:taxon-name-part taxon-name-part-type="genus" reg="Pectinaria">P.</tp:taxon-name-part> <tp:taxon-name-part taxon-name-part-type="species" reg="papillosa">papillosa</tp:taxon-name-part></tp:taxon-name></italic> Caullery, 1944</td><td rowspan="1" colspan="1">24–46</td><td rowspan="1" colspan="1">11–13</td><td rowspan="1" colspan="1">absent</td><td rowspan="1" colspan="1">2</td><td rowspan="1" colspan="1">absent</td><td rowspan="1" colspan="1">n.r.</td><td rowspan="1" colspan="1">3–11</td><td rowspan="1" colspan="1">Indonesia</td><td rowspan="1" colspan="1">
                    <xref ref-type="bibr" rid="B3">Day 1951</xref>
                  </td></tr><tr><td rowspan="1" colspan="1">
                    <italic><tp:taxon-name><tp:taxon-name-part taxon-name-part-type="genus" reg="Pectinaria">P.</tp:taxon-name-part> <tp:taxon-name-part taxon-name-part-type="species" reg="parvibranchis">parvibranchis</tp:taxon-name-part></tp:taxon-name></italic> Grube, 1878</td><td rowspan="1" colspan="1">12–13</td><td rowspan="1" colspan="1">10–11</td><td rowspan="1" colspan="1">absent</td><td rowspan="1" colspan="1">3–4</td><td rowspan="1" colspan="1">n.r.</td><td rowspan="1" colspan="1">pointed</td><td rowspan="1" colspan="1">4</td><td rowspan="1" colspan="1">Pangloo,<break/> Philippines</td><td rowspan="1" colspan="1">
                    <xref ref-type="bibr" rid="B19">Nilsson 1928</xref>, <xref ref-type="bibr" rid="B8">Hartman 1941</xref>, <xref ref-type="bibr" rid="B12">Hutchings and Peart 2002</xref></td></tr><tr><td rowspan="1" colspan="1">
                    <italic><tp:taxon-name><tp:taxon-name-part taxon-name-part-type="genus" reg="Pectinaria">P.</tp:taxon-name-part> <tp:taxon-name-part taxon-name-part-type="species" reg="profunda">profunda</tp:taxon-name-part></tp:taxon-name></italic> Caullery, 1944</td><td rowspan="1" colspan="1">20</td><td rowspan="1" colspan="1">12</td><td rowspan="1" colspan="1">n.r.</td><td rowspan="1" colspan="1">2</td><td rowspan="1" colspan="1">present</td><td rowspan="1" colspan="1">n.r.</td><td rowspan="1" colspan="1">n.r.</td><td rowspan="1" colspan="1">Indonesia</td><td rowspan="1" colspan="1">
                    <xref ref-type="bibr" rid="B12">Hutchings and Peart 2002</xref>
                  </td></tr><tr><td rowspan="1" colspan="1">
                    <italic><tp:taxon-name><tp:taxon-name-part taxon-name-part-type="genus" reg="Pectinaria">P.</tp:taxon-name-part> <tp:taxon-name-part taxon-name-part-type="species" reg="regalis">regalis</tp:taxon-name-part></tp:taxon-name></italic> (Verrill, 1901)</td><td rowspan="1" colspan="1">21–35</td><td rowspan="1" colspan="1">8–14</td><td rowspan="1" colspan="1">absent</td><td rowspan="1" colspan="1">2–3</td><td rowspan="1" colspan="1">present</td><td rowspan="1" colspan="1">pointed, strait</td><td rowspan="1" colspan="1">0–4</td><td rowspan="1" colspan="1">Cony Island, Bermuda</td><td rowspan="1" colspan="1">
                    <xref ref-type="bibr" rid="B8">Hartman 1941</xref>, <xref ref-type="bibr" rid="B16">Long 1973</xref></td></tr></tbody></table><table-wrap-foot><fn><p>n.r. character not recorded.</p></fn></table-wrap-foot></table-wrap></tp:treatment-sec><ref-list><ref id="B12"><mixed-citation xmlns:xlink="http://www.w3.org/1999/xlink" xlink:type="simple">
          <person-group><name name-style="western"><surname>Hutchings</surname><given-names>P</given-names></name><name name-style="western"><surname>Peart</surname><given-names>P</given-names></name></person-group> (<year>2002</year>) <article-title>A review of the genera of <tp:taxon-name><tp:taxon-name-part taxon-name-part-type="family">Pectinariidae</tp:taxon-name-part></tp:taxon-name> (<tp:taxon-name><tp:taxon-name-part taxon-name-part-type="class">Polychaeta</tp:taxon-name-part></tp:taxon-name>) together with a description of the Australian Fauna.</article-title> <source>Records of the Australian Museum</source> <volume>54</volume>: <fpage>99</fpage>–<lpage>127</lpage>. <ext-link xlink:type="simple" ext-link-type="doi" xlink:href="10.3853/j.0067-1975.54.2002.1356">https://doi.org/10.3853/j.0067-1975.54.2002.1356</ext-link></mixed-citation></ref><ref id="B20"><mixed-citation xmlns:xlink="http://www.w3.org/1999/xlink" xlink:type="simple">
          <person-group><name name-style="western"><surname>Nishi</surname><given-names>E</given-names></name><name name-style="western"><surname>Matsuo</surname><given-names>K</given-names></name><name name-style="western"><surname>Kazama-Wakabayashi</surname><given-names>M</given-names></name><name name-style="western"><surname>Mori</surname><given-names>A</given-names></name><name name-style="western"><surname>Tomioka</surname><given-names>S</given-names></name><name name-style="western"><surname>Kajihara</surname><given-names>H</given-names></name><name name-style="western"><surname>Hamaguchi</surname><given-names>M</given-names></name><name name-style="western"><surname>Kajihara</surname><given-names>N</given-names></name><name name-style="western"><surname>Hutchings</surname><given-names>P</given-names></name></person-group> (<year>2014</year>) <article-title>Partial revision of Japanese <tp:taxon-name><tp:taxon-name-part taxon-name-part-type="family">Pectinariidae</tp:taxon-name-part></tp:taxon-name> (<tp:taxon-name><tp:taxon-name-part taxon-name-part-type="phylum">Annelida</tp:taxon-name-part></tp:taxon-name>: <tp:taxon-name><tp:taxon-name-part taxon-name-part-type="class">Polychaeta</tp:taxon-name-part></tp:taxon-name>), including redescriptions of poorly known species.</article-title> <source>Zootaxa</source> <volume>3895</volume>: <fpage>433</fpage>–<lpage>445</lpage>. <ext-link xlink:type="simple" ext-link-type="doi" xlink:href="10.11646/zootaxa.3895.3.8">https://doi.org/10.11646/zootaxa.3895.3.8</ext-link></mixed-citation></ref><ref id="B19"><mixed-citation xmlns:xlink="http://www.w3.org/1999/xlink" xlink:type="simple">
          <person-group><name name-style="western"><surname>Nilsson</surname><given-names>D</given-names></name></person-group> (<year>1928</year>) <article-title>Neue und alte Amphicteniden.</article-title> <source>Göteborgs Vetensk Samh Handl</source> <volume>33</volume>: <fpage>1</fpage>–<lpage>96</lpage>.</mixed-citation></ref><ref id="B8"><mixed-citation xmlns:xlink="http://www.w3.org/1999/xlink" xlink:type="simple">
          <person-group><name name-style="western"><surname>Hartman</surname><given-names>O</given-names></name></person-group> (<year>1941</year>) <article-title>Polychaetous annelids. Part IV. <tp:taxon-name><tp:taxon-name-part taxon-name-part-type="family">Pectinariidae</tp:taxon-name-part></tp:taxon-name>.</article-title> <source>Allan Hancock Pacific Expeditions</source> <volume>7</volume>: <fpage>325</fpage>–<lpage>345</lpage>.</mixed-citation></ref><ref id="B35"><mixed-citation xmlns:xlink="http://www.w3.org/1999/xlink" xlink:type="simple">
          <person-group><name name-style="western"><surname>Wong</surname><given-names>E</given-names></name><name name-style="western"><surname>Hutchings</surname><given-names>P</given-names></name></person-group> (<year>2015</year>) <article-title>New records of <tp:taxon-name><tp:taxon-name-part taxon-name-part-type="family">Pectinariidae</tp:taxon-name-part></tp:taxon-name> (<tp:taxon-name><tp:taxon-name-part taxon-name-part-type="class">Polychaeta</tp:taxon-name-part></tp:taxon-name>) from Lizard Island, Great Barrier Reef, Australia and the description of two new species.</article-title> <source>Zootaxa</source> <volume>4019</volume>(<issue>1</issue>): <fpage>733</fpage>–<lpage>744</lpage>. <ext-link xlink:type="simple" ext-link-type="doi" xlink:href="10.11646/zootaxa.4019.1.25">https://doi.org/10.11646/zootaxa.4019.1.25</ext-link></mixed-citation></ref><ref id="B18"><mixed-citation xmlns:xlink="http://www.w3.org/1999/xlink" xlink:type="simple">
          <person-group><name name-style="western"><surname>Moreno</surname><given-names>RA</given-names></name><name name-style="western"><surname>Rozbaczylo</surname><given-names>N</given-names></name><name name-style="western"><surname>Sepulveda</surname><given-names>RD</given-names></name><name name-style="western"><surname>Carrasco</surname><given-names>FD</given-names></name><name name-style="western"><surname>Soto</surname><given-names>R</given-names></name></person-group> (<year>2004</year>) <article-title><italic><tp:taxon-name><tp:taxon-name-part taxon-name-part-type="genus">Pectinaria</tp:taxon-name-part> <tp:taxon-name-part taxon-name-part-type="species">chilensis</tp:taxon-name-part></tp:taxon-name></italic> Nillsson, 1928 (<tp:taxon-name><tp:taxon-name-part taxon-name-part-type="class">Polychaeta</tp:taxon-name-part></tp:taxon-name>: <tp:taxon-name><tp:taxon-name-part taxon-name-part-type="family">Pectinariidae</tp:taxon-name-part></tp:taxon-name>): taxonomic characterization, new distributional records and ecological notes from the chilean coast.</article-title> <source>Interciencia</source> <volume>29</volume>(<issue>10</issue>): <fpage>590</fpage>–<lpage>593</lpage>.</mixed-citation></ref><ref id="B39"><mixed-citation xmlns:xlink="http://www.w3.org/1999/xlink" xlink:type="simple">
          <person-group><name name-style="western"><surname>Zachs</surname><given-names>I</given-names></name></person-group> (<year>1933</year>) <article-title><tp:taxon-name><tp:taxon-name-part taxon-name-part-type="class">Polychaeta</tp:taxon-name-part></tp:taxon-name> of the North Japanese Sea.</article-title> <source>Explorations des Mers URSS Leningrad</source> <volume>19</volume>: <fpage>125</fpage>–<lpage>137</lpage>. [In Russian]</mixed-citation></ref><ref id="B16"><mixed-citation xmlns:xlink="http://www.w3.org/1999/xlink" xlink:type="simple">
          <person-group><name name-style="western"><surname>Long</surname><given-names>CD</given-names></name></person-group> (<year>1973</year>) <article-title><tp:taxon-name><tp:taxon-name-part taxon-name-part-type="family">Pectinariidae</tp:taxon-name-part></tp:taxon-name> (<tp:taxon-name><tp:taxon-name-part taxon-name-part-type="class">Polychaeta</tp:taxon-name-part></tp:taxon-name>) from Caribbean and associated waters.</article-title> <source>Bulletin of Marine Science</source> <volume>23</volume>: <fpage>857</fpage>–<lpage>874</lpage>.</mixed-citation></ref><ref id="B24"><mixed-citation xmlns:xlink="http://www.w3.org/1999/xlink" xlink:type="simple">
          <person-group><name name-style="western"><surname>Reish</surname><given-names>DJ</given-names></name></person-group> (<year>1968</year>) <article-title>A biological survey of Bahia de Los Angeles, Gulf of California, Mexico. II. Benthic polychaetous annelids.</article-title> <source>Transactions of the San Diego Society of Natural History,</source> <volume>15</volume>: <fpage>67</fpage>–<lpage>106</lpage>. <ext-link xlink:type="simple" ext-link-type="doi" xlink:href="10.5962/bhl.part.12054">https://doi.org/10.5962/bhl.part.12054</ext-link></mixed-citation></ref><ref id="B7"><mixed-citation xmlns:xlink="http://www.w3.org/1999/xlink" xlink:type="simple">
          <person-group><name name-style="western"><surname>Grube</surname><given-names>AE</given-names></name></person-group> (<year>1878</year>) <article-title>Annulata Semperiana. Beiträge zur Kenntnis der Annelidenfauna der Philippinen nach den von Herrn Prof. Semper mitgebrachten Sammlungen. Mémoires l’Académie Impériale des Sciences de St.</article-title> <source>Petersbourg</source> <volume>25</volume>: <fpage>1</fpage>–<lpage>300</lpage>.</mixed-citation></ref><ref id="B32"><mixed-citation xmlns:xlink="http://www.w3.org/1999/xlink" xlink:type="simple">
          <person-group><name name-style="western"><surname>Wesenberg-Lund</surname><given-names>E</given-names></name></person-group> (<year>1949</year>) <article-title>Polychaetes of the Iranian Gulf.</article-title> <source>Danish Scientific Investigations in Iran</source> <volume>4</volume>: <fpage>247</fpage>–<lpage>400</lpage>.</mixed-citation></ref><ref id="B3"><mixed-citation xmlns:xlink="http://www.w3.org/1999/xlink" xlink:type="simple">
          <person-group><name name-style="western"><surname>Day</surname><given-names>JH</given-names></name></person-group> (<year>1951</year>) <article-title>The polychaete fauna of South Africa. Part I. The intertidal and estuarine <tp:taxon-name><tp:taxon-name-part taxon-name-part-type="class">Polychaeta</tp:taxon-name-part></tp:taxon-name> of Natal and Mosambique.</article-title> <source>Annals of the Natal Museum</source> <volume>12</volume>(<issue>1</issue>): <fpage>1</fpage>–<lpage>67</lpage>.</mixed-citation></ref><ref id="B36"><mixed-citation xmlns:xlink="http://www.w3.org/1999/xlink" xlink:type="simple">
          <person-group><name name-style="western"><surname>Wu</surname><given-names>B</given-names></name><name name-style="western"><surname>Chen</surname><given-names>M</given-names></name></person-group> (<year>1985</year>) <article-title>Study on <tp:taxon-name><tp:taxon-name-part taxon-name-part-type="class">Polychaeta</tp:taxon-name-part></tp:taxon-name> from the Xisha Islands and its adjacent waters III.</article-title> <source>Journal of Oceanography of Huanghai and Bohai Seas</source> <volume>3</volume>(<issue>4</issue>): <fpage>59</fpage>–<lpage>71</lpage>. [In Chinese with English abstract]</mixed-citation></ref><ref id="B37"><mixed-citation xmlns:xlink="http://www.w3.org/1999/xlink" xlink:type="simple">
          <person-group><name name-style="western"><surname>Yang</surname><given-names>D</given-names></name><name name-style="western"><surname>Sun</surname><given-names>R</given-names></name></person-group> (<year>1988</year>) <source>Polychaetous Annelids Commonly Seen from the Chinese Waters.</source> <publisher-name>China Agricultural Press</publisher-name>, <publisher-loc>Beijing</publisher-loc>, <size units="page">362 pp</size>.</mixed-citation></ref><ref id="B21"><mixed-citation xmlns:xlink="http://www.w3.org/1999/xlink" xlink:type="simple">
          <person-group><name name-style="western"><surname>Paxton</surname><given-names>H</given-names></name><name name-style="western"><surname>Chou</surname><given-names>LM</given-names></name></person-group> (<year>2000</year>) <article-title>Polychaetous annelids from the South China Sea.</article-title> <source>Raffles Bulletin of Zoology, supplement</source> <volume>8</volume>: <fpage>209</fpage>–<lpage>232</lpage>.</mixed-citation></ref><ref id="B29"><mixed-citation xmlns:xlink="http://www.w3.org/1999/xlink" xlink:type="simple">
          <person-group><name name-style="western"><surname>Sun</surname><given-names>Y</given-names></name><name name-style="western"><surname>Qiu</surname><given-names>JW</given-names></name></person-group> (<year>2012</year>) <article-title>A new species of <italic><tp:taxon-name><tp:taxon-name-part taxon-name-part-type="genus">Lagis</tp:taxon-name-part></tp:taxon-name></italic> (<tp:taxon-name><tp:taxon-name-part taxon-name-part-type="class">Polychaeta</tp:taxon-name-part></tp:taxon-name>: <tp:taxon-name><tp:taxon-name-part taxon-name-part-type="family">Pectinariidae</tp:taxon-name-part></tp:taxon-name>) from Hong Kong.</article-title> <source>Zootaxa</source> <volume>3264</volume>: <fpage>61</fpage>–<lpage>68</lpage>.</mixed-citation></ref><ref id="B25"><mixed-citation xmlns:xlink="http://www.w3.org/1999/xlink" xlink:type="simple">
          <person-group><name name-style="western"><surname>Salazar-Vallejo</surname><given-names>SI</given-names></name><name name-style="western"><surname>Carrera-Parra</surname><given-names>LF</given-names></name><name name-style="western"><surname>Muir</surname><given-names>AI</given-names></name><name name-style="western"><surname>Deleón-González</surname><given-names>JA</given-names></name><name name-style="western"><surname>Piotrowski</surname><given-names>C</given-names></name><name name-style="western"><surname>Sato</surname><given-names>M</given-names></name></person-group> (<year>2014</year>) <article-title>Polychaete species (<tp:taxon-name><tp:taxon-name-part taxon-name-part-type="phylum">Annelida</tp:taxon-name-part></tp:taxon-name>) described from the Philippine and China Seas.</article-title> <source>Zootaxa</source> <volume>3842</volume>(<issue>1</issue>): <fpage>1</fpage>–<lpage>68</lpage>. <ext-link xlink:type="simple" ext-link-type="doi" xlink:href="10.11646/zootaxa.3842.1.1">https://doi.org/10.11646/zootaxa.3842.1.1</ext-link></mixed-citation></ref><ref id="B38"><mixed-citation xmlns:xlink="http://www.w3.org/1999/xlink" xlink:type="simple">
          <person-group><name name-style="western"><surname>Zhang</surname><given-names>J</given-names></name><name name-style="western"><surname>Zhang</surname><given-names>Y</given-names></name><name name-style="western"><surname>Qiu</surname><given-names>J-W</given-names></name></person-group> (<year>2015</year>) <article-title>A new species of <italic><tp:taxon-name><tp:taxon-name-part taxon-name-part-type="genus">Amphictene</tp:taxon-name-part></tp:taxon-name></italic> (<tp:taxon-name><tp:taxon-name-part taxon-name-part-type="phylum">Annelida</tp:taxon-name-part></tp:taxon-name>, <tp:taxon-name><tp:taxon-name-part taxon-name-part-type="family">Pectinariidae</tp:taxon-name-part></tp:taxon-name>) from the northern South China Sea.</article-title> <source>ZooKeys</source> <volume>545</volume>: <fpage>27</fpage>–<lpage>36</lpage>. <ext-link xlink:type="simple" ext-link-type="doi" xlink:href="10.3897/zookeys.545.6454">https://doi.org/10.3897/zookeys.545.6454</ext-link></mixed-citation></ref><ref id="B6"><mixed-citation xmlns:xlink="http://www.w3.org/1999/xlink" xlink:type="simple">
          <person-group><name name-style="western"><surname>Glasby</surname><given-names>CJ</given-names></name><name name-style="western"><surname>Lee</surname><given-names>Y-L</given-names></name><name name-style="western"><surname>Hsueh</surname><given-names>P-W</given-names></name></person-group> (<year>2016</year>) <article-title>Marine <tp:taxon-name><tp:taxon-name-part taxon-name-part-type="phylum">Annelida</tp:taxon-name-part></tp:taxon-name> (excluding clitellates and siboglinids) from the South China Sea. Raffles Bulletin of Zoology, Supplement No.</article-title> <volume>34</volume>: <fpage>178</fpage>–<lpage>234</lpage>.</mixed-citation></ref></ref-list></tp:taxon-treatment>
